# Supplementary material for: Longitudinal evaluation of laboratory results and method precision in worldwide erythropoietin external quality assessments
Source: Front Mol Biosci. 2024 Jun 21;11:1390079. doi: 10.3389/fmolb.2024.1390079 (PMC11224661; doi:10.3389/fmolb.2024.1390079)
Supplement: Supplementary file 1 [file Table2.xlsx]

## Sheet: Tabelle1
Dataset used for the evaluation of the erythropoietin proficiency tests
This table includes the erythropoietin measurement values for Sample L and H as well as the respective methods and reagents used in each proficiency test.
Results that were excluded due to possible sample mix-ups or incorrect submission of the results are highlighted in yellow or green.
survey	method (in the manuscript)	method (information given by the participant; translated to english)	reagent manufacturer (in the manuscript)	reagent manufacturer (information given by the participant)	measured value Sample L (IU/L)	measured value Sample H (IU/L)
2017	CLIA	immunological test (CLIA)	BE	Beckmann Coulter	8.85	38.8
2017	other	immunological method	BE	Beckmann Coulter	10.4	58.9
2017	LEIA	immunological test (LEIA)	DG	DPC-Biermann (Siemens)	12.2	46.5	excluded due to possible sample mix-ups
2017	CLIA	immunological test (CLIA)	DG	DPC-Biermann (Siemens)	11.3	48.2	excluded due to possible error in submission of the results
2017	CLIA	immunological test (CLIA)	DG	DPC-Biermann (Siemens)	10.5	49
2017	other	other method	DG	DPC-Biermann (Siemens)	11.5	49.5
2017	other	immunological method	DG	DPC-Biermann (Siemens)	10.9	44.2
2017	other	immunological method	IB	IBL International	8.6	48.7
2017	CLIA	immunological test (CLIA)	other	not specified	11	47.5
2017	ELISA	immunological test (ELISA)	other	not specified	10.5	40.95
2018-1	CLIA	immunological test (CLIA)	BE	Beckmann Coulter	7.61	42
2018-1	other	immunological method	BE	Beckmann Coulter	11.9	64
2018-1	other	immunological method	DG	DPC-Biermann (Siemens)	9.98	48.6
2018-1	LEIA	immunological test (LEIA)	DG	DPC-Biermann (Siemens)	9.65	50.3
2018-1	LEIA	immunological test (LEIA)	DG	DPC-Biermann (Siemens)	9.95	58
2018-1	LEIA	immunological test (LEIA)	DG	DPC-Biermann (Siemens)	10	52.6
2018-1	CLIA	immunological test (CLIA)	DG	DPC-Biermann (Siemens)	9.72	51.2
2018-1	CLIA	immunological test (CLIA)	DG	DPC-Biermann (Siemens)	10.1	58.4
2018-1	CLIA	immunological test (CLIA)	DG	DPC-Biermann (Siemens)	9.82	58.7
2018-1	CLIA	immunological test (CLIA)	DG	DPC-Biermann (Siemens)	9.6	61
2018-1	CLIA	immunological test (CLIA)	DG	DPC-Biermann (Siemens)	10.3	54
2018-1	CLIA	immunological test (CLIA)	DG	DPC-Biermann (Siemens)	9.74	58.2
2018-1	CLIA	immunological test (CLIA)	DG	DPC-Biermann (Siemens)	9.97	58.4
2018-1	CLIA	immunological test (CLIA)	DG	DPC-Biermann (Siemens)	9.59	60.9
2018-1	CLIA	immunological test (CLIA)	DG	DPC-Biermann (Siemens)	9.7	53.6
2018-1	CLIA	immunological test (CLIA)	DG	DPC-Biermann (Siemens)	9.41	54.5
2018-1	CLIA	immunological test (CLIA)	DG	DPC-Biermann (Siemens)	9.6	53
2018-1	CLIA	immunological test (CLIA)	DG	DPC-Biermann (Siemens)	9.88	53.6
2018-1	CLIA	immunological test (CLIA)	DG	DPC-Biermann (Siemens)	10.8	51.6
2018-1	other	immunological method	DG	DPC-Biermann (Siemens)	9.6	52.1
2018-1	other	immunological method	DG	DPC-Biermann (Siemens)	9.06	63.3
2018-1	other	immunological method	DG	DPC-Biermann (Siemens)	9.57	50.37
2018-1	CLIA	immunological test (CLIA)	DG	DPC-Biermann (Siemens)	10.4	53.5
2018-1	CLIA	immunological test (CLIA)	DG	DPC-Biermann (Siemens)	9.3	52.5
2018-1	CLIA	immunological test (CLIA)	DG	DPC-Biermann (Siemens)	10.7	54
2018-1	CLIA	immunological test (CLIA)	DG	DPC-Biermann (Siemens)	9.38	53
2018-1	CLIA	immunological test (CLIA)	DG	DPC-Biermann (Siemens)	9.08	50.3
2018-1	CLIA	immunological test (CLIA)	DG	DPC-Biermann (Siemens)	8.9	54.1
2018-1	other	immunological method	IB	IBL International	8.1	59.9
2018-1	ELISA	immunological test (ELISA)	IB	IBL International	10.8	56.9
2018-1	other	other method	other	not specified	11.1	41.2
2018-1	CLIA	immunological test (CLIA)	other	not specified	10.2	53
2018-1	ELISA	immunological test (ELISA)	other	not specified	11.7	46.4
2018-1	ELISA	immunological test (ELISA)	other	not specified	9.07	38.26
2018-1	other	other method	other	not specified	9.6871	41.786
2018-2	CLIA	immunological test (CLIA)	BE	Beckmann Coulter	18.8	74.8
2018-2	CLIA	immunological test (CLIA)	BE	Beckmann Coulter	19.61	80.31
2018-2	CLIA	immunological test (CLIA)	BE	Beckmann Coulter	20.65	82.12
2018-2	other	immunological method	BE	Beckmann Coulter	28	94.3
2018-2	other	immunological method	DG	DPC-Biermann (Siemens)	21	87.3
2018-2	LEIA	immunological test (LEIA)	DG	DPC-Biermann (Siemens)	19.5	81.7
2018-2	LEIA	immunological test (LEIA)	DG	DPC-Biermann (Siemens)	22.5	83.8
2018-2	LEIA	immunological test (LEIA)	DG	DPC-Biermann (Siemens)	24.5	88.9
2018-2	CLIA	immunological test (CLIA)	DG	DPC-Biermann (Siemens)	19.8	78.3
2018-2	CLIA	immunological test (CLIA)	DG	DPC-Biermann (Siemens)	18.1	84.2
2018-2	CLIA	immunological test (CLIA)	DG	DPC-Biermann (Siemens)	22.6	88.7
2018-2	CLIA	immunological test (CLIA)	DG	DPC-Biermann (Siemens)	26	102
2018-2	CLIA	immunological test (CLIA)	DG	DPC-Biermann (Siemens)	23	92.3
2018-2	CLIA	immunological test (CLIA)	DG	DPC-Biermann (Siemens)	21.8	92.4
2018-2	CLIA	immunological test (CLIA)	DG	DPC-Biermann (Siemens)	21	96
2018-2	CLIA	immunological test (CLIA)	DG	DPC-Biermann (Siemens)	21.9	88.9
2018-2	CLIA	immunological test (CLIA)	DG	DPC-Biermann (Siemens)	25.6	91
2018-2	CLIA	immunological test (CLIA)	DG	DPC-Biermann (Siemens)	21.9	96.4
2018-2	CLIA	immunological test (CLIA)	DG	DPC-Biermann (Siemens)	22.7	89.9
2018-2	other	other method	DG	DPC-Biermann (Siemens)	22.2	89.6
2018-2	other	immunological method	DG	DPC-Biermann (Siemens)	21.8	89.9
2018-2	other	immunological method	DG	DPC-Biermann (Siemens)	21.3	78.7
2018-2	other	immunological method	DG	DPC-Biermann (Siemens)	24.8	95.9
2018-2	CLIA	immunological test (CLIA)	DG	DPC-Biermann (Siemens)	20.98	82.22
2018-2	CLIA	immunological test (CLIA)	DG	DPC-Biermann (Siemens)	22.8	95.5
2018-2	CLIA	immunological test (CLIA)	DG	DPC-Biermann (Siemens)	23.6	99
2018-2	CLIA	immunological test (CLIA)	DG	DPC-Biermann (Siemens)	22.5	92.9
2018-2	CLIA	immunological test (CLIA)	DG	DPC-Biermann (Siemens)	21.5	96.9
2018-2	other	immunological method	IB	IBL International	20.3	78.6
2018-2	ELISA	immunological test (ELISA)	IB	IBL International	24.5	95.7
2018-2	CLIA	immunological test (CLIA)	other	not specified	22.8	89.6
2018-2	CLIA	immunological test (CLIA)	other	not specified	21.6	84.4
2018-2	other	other method	other	not specified	26.9	98.1
2019-1	CLIA	immunological test (CLIA)	BE	Beckmann Coulter	10.1	28.9
2019-1	CLIA	immunological test (CLIA)	BE	Beckmann Coulter	10.3	30
2019-1	CLIA	immunological test (CLIA)	BE	Beckmann Coulter	11.17	31.89
2019-1	other	immunological method	BE	Beckmann Coulter	17.4	36.3
2019-1	LEIA	immunological test (LEIA)	DG	DPC-Biermann (Siemens)	12.8	33.6
2019-1	LEIA	immunological test (LEIA)	DG	DPC-Biermann (Siemens)	13.6	36.9
2019-1	LEIA	immunological test (LEIA)	DG	DPC-Biermann (Siemens)	14.6	37.7
2019-1	LEIA	immunological test (LEIA)	DG	DPC-Biermann (Siemens)	12.5	34.1
2019-1	CLIA	immunological test (CLIA)	DG	DPC-Biermann (Siemens)	12.2	33.9
2019-1	CLIA	immunological test (CLIA)	DG	DPC-Biermann (Siemens)	14.4	35.4
2019-1	CLIA	immunological test (CLIA)	DG	DPC-Biermann (Siemens)	13.8	32.1
2019-1	CLIA	immunological test (CLIA)	DG	DPC-Biermann (Siemens)	12.9	32.2
2019-1	CLIA	immunological test (CLIA)	DG	DPC-Biermann (Siemens)	11.8	36.6
2019-1	CLIA	immunological test (CLIA)	DG	DPC-Biermann (Siemens)	14	35.8
2019-1	CLIA	immunological test (CLIA)	DG	DPC-Biermann (Siemens)	12.7	31.5
2019-1	CLIA	immunological test (CLIA)	DG	DPC-Biermann (Siemens)	12.2	32.6
2019-1	CLIA	immunological test (CLIA)	DG	DPC-Biermann (Siemens)	13.3	37.3
2019-1	CLIA	immunological test (CLIA)	DG	DPC-Biermann (Siemens)	12.9	35.8
2019-1	CLIA	immunological test (CLIA)	DG	DPC-Biermann (Siemens)	15.3	35.2
2019-1	CLIA	immunological test (CLIA)	DG	DPC-Biermann (Siemens)	14.5	36.8
2019-1	CLIA	immunological test (CLIA)	DG	DPC-Biermann (Siemens)	13	37.1
2019-1	CLIA	immunological test (CLIA)	DG	DPC-Biermann (Siemens)	12	34
2019-1	CLIA	immunological test (CLIA)	DG	DPC-Biermann (Siemens)	13.3	35.6
2019-1	CLIA	immunological test (CLIA)	DG	DPC-Biermann (Siemens)	12.5	37
2019-1	CLIA	immunological test (CLIA)	DG	DPC-Biermann (Siemens)	13.4	36.3
2019-1	CLIA	immunological test (CLIA)	DG	DPC-Biermann (Siemens)	11.9	32.7
2019-1	CLIA	immunological test (CLIA)	DG	DPC-Biermann (Siemens)	13.1	34.2
2019-1	CLIA	immunological test (CLIA)	DG	DPC-Biermann (Siemens)	11.6	32
2019-1	CLIA	immunological test (CLIA)	DG	DPC-Biermann (Siemens)	13.8	35
2019-1	other	other method	DG	DPC-Biermann (Siemens)	11.8	29.2
2019-1	other	immunological method	DG	DPC-Biermann (Siemens)	13.6	36.9
2019-1	other	immunological method	DG	DPC-Biermann (Siemens)	13	35.3
2019-1	other	immunological method	DG	DPC-Biermann (Siemens)	13.6	37.9
2019-1	CLIA	immunological test (CLIA)	DG	DPC-Biermann (Siemens)	12.17	35.67
2019-1	CLIA	immunological test (CLIA)	DG	DPC-Biermann (Siemens)	13.5	37.7
2019-1	CLIA	immunological test (CLIA)	DG	DPC-Biermann (Siemens)	13.1	34.9
2019-1	CLIA	immunological test (CLIA)	DG	DPC-Biermann (Siemens)	12.8	36.1
2019-1	CLIA	immunological test (CLIA)	DG	DPC-Biermann (Siemens)	12.5	32.9
2019-1	CLIA	immunological test (CLIA)	DG	DPC-Biermann (Siemens)	12.8	34.4
2019-1	other	not specified	DG	DPC-Biermann (Siemens)	12.1	32.8
2019-1	ELISA	immunological test (ELISA)	DG	DPC-Biermann (Siemens)	15.6	38.8
2019-1	ELISA	immunological test (ELISA)	IB	IBL International	14.8	42.4
2019-1	other	immunological method	IB	IBL International	11.5	61.4
2019-1	other	other method	other	not specified	14	38
2019-1	CLIA	immunological test (CLIA)	other	not specified	13	34.4
2019-1	CLIA	immunological test (CLIA)	other	not specified	12.4	34.1
2019-1	ELISA	immunological test (ELISA)	other	not specified	10.4	31.8
2019-1	ELISA	immunological test (ELISA)	other	not specified	12.9	36.4
2019-1	ELISA	immunological test (ELISA)	other	not specified	13.4	35.1
2019-1	ELISA	immunological test (ELISA)	other	not specified	12.6	37.08
2019-1	ELISA	immunological test (ELISA)	other	not specified	16.15	28.38
2019-1	other	other method	other	not specified	12.206	43.337
2019-2	CLIA	immunological test (CLIA)	BE	Beckmann Coulter	7.48	57.5
2019-2	CLIA	immunological test (CLIA)	BE	Beckmann Coulter	7.9	61
2019-2	CLIA	immunological test (CLIA)	BE	Beckmann Coulter	8	57.6
2019-2	CLIA	immunological test (CLIA)	BE	Beckmann Coulter	7.04	55.35
2019-2	CLIA	immunological test (CLIA)	BE	Beckmann Coulter	8.09	59.99
2019-2	other	immunological method	BE	Beckmann Coulter	17.4	86
2019-2	other	immunological method	DG	DPC-Biermann (Siemens)	3.9	68.9
2019-2	LEIA	immunological test (LEIA)	DG	DPC-Biermann (Siemens)	57.2	6.08
2019-2	LEIA	immunological test (LEIA)	DG	DPC-Biermann (Siemens)	5.8	62.9
2019-2	LEIA	immunological test (LEIA)	DG	DPC-Biermann (Siemens)	7.08	63.6
2019-2	CLIA	immunological test (CLIA)	DG	DPC-Biermann (Siemens)	7	72
2019-2	CLIA	immunological test (CLIA)	DG	DPC-Biermann (Siemens)	5.98	60.1
2019-2	CLIA	immunological test (CLIA)	DG	DPC-Biermann (Siemens)	7.17	65.8
2019-2	CLIA	immunological test (CLIA)	DG	DPC-Biermann (Siemens)	1.8	63.1
2019-2	CLIA	immunological test (CLIA)	DG	DPC-Biermann (Siemens)	6.12	66.6
2019-2	CLIA	immunological test (CLIA)	DG	DPC-Biermann (Siemens)	7.32	63.2
2019-2	CLIA	immunological test (CLIA)	DG	DPC-Biermann (Siemens)	4.7	59.8
2019-2	CLIA	immunological test (CLIA)	DG	DPC-Biermann (Siemens)	6.85	83.7
2019-2	CLIA	immunological test (CLIA)	DG	DPC-Biermann (Siemens)	5.65	62.2
2019-2	CLIA	immunological test (CLIA)	DG	DPC-Biermann (Siemens)	65.65	5.88
2019-2	CLIA	immunological test (CLIA)	DG	DPC-Biermann (Siemens)	6.15	54.1
2019-2	CLIA	immunological test (CLIA)	DG	DPC-Biermann (Siemens)	5.75	58.5
2019-2	CLIA	immunological test (CLIA)	DG	DPC-Biermann (Siemens)	5.51	62.1
2019-2	CLIA	immunological test (CLIA)	DG	DPC-Biermann (Siemens)	6.1	69
2019-2	CLIA	immunological test (CLIA)	DG	DPC-Biermann (Siemens)	7.26	64.8
2019-2	CLIA	immunological test (CLIA)	DG	DPC-Biermann (Siemens)	5.9	60.3
2019-2	CLIA	immunological test (CLIA)	DG	DPC-Biermann (Siemens)	6.1	55.5
2019-2	CLIA	immunological test (CLIA)	DG	DPC-Biermann (Siemens)	6.39	64
2019-2	CLIA	immunological test (CLIA)	DG	DPC-Biermann (Siemens)	6.68	56.3
2019-2	CLIA	immunological test (CLIA)	DG	DPC-Biermann (Siemens)	5.14	41.6
2019-2	CLIA	immunological test (CLIA)	DG	DPC-Biermann (Siemens)	6.8	76.3
2019-2	other	other method	DG	DPC-Biermann (Siemens)	5.3	58.5
2019-2	other	immunological method	DG	DPC-Biermann (Siemens)	4	56.3
2019-2	other	immunological method	DG	DPC-Biermann (Siemens)	5.03	51.2
2019-2	other	immunological method	DG	DPC-Biermann (Siemens)	2.3	49.7
2019-2	CLIA	immunological test (CLIA)	DG	DPC-Biermann (Siemens)	7.2	62.1
2019-2	CLIA	immunological test (CLIA)	DG	DPC-Biermann (Siemens)	4.21	59.5
2019-2	CLIA	immunological test (CLIA)	DG	DPC-Biermann (Siemens)	5.98	66.8
2019-2	CLIA	immunological test (CLIA)	DG	DPC-Biermann (Siemens)	4.05	40.6
2019-2	CLIA	immunological test (CLIA)	DG	DPC-Biermann (Siemens)	4.7	64.5
2019-2	other	not specified	DG	DPC-Biermann (Siemens)	5.7	71.3
2019-2	ELISA	immunological test (ELISA)	DG	DPC-Biermann (Siemens)	9.8	69.6
2019-2	ELISA	immunological test (ELISA)	IB	IBL International	10.8	80.5
2019-2	other	immunological method	IB	IBL International	24.6	64.6
2019-2	CLIA	immunological test (CLIA)	other	not specified	6.9	58.4
2019-2	CLIA	immunological test (CLIA)	other	not specified	3.54	49.6
2019-2	ELISA	immunological test (ELISA)	other	not specified	8.9	63.8
2019-2	ELISA	immunological test (ELISA)	other	not specified	10.5	68.1
2019-2	ELISA	immunological test (ELISA)	other	not specified	9.5	70.9
2019-2	ELISA	immunological test (ELISA)	other	not specified	8.9	52.1
2019-2	other	other method	other	not specified	8.2	63.8
2020-1a	CLIA	immunological test (CLIA)	BE	Beckmann Coulter	7.78	58.1
2020-1a	other	immunological method	BE	Beckmann Coulter	11.9	69
2020-1a	LEIA	immunological test (LEIA)	DG	DPC-Biermann (Siemens)	4.78	59.7
2020-1a	LEIA	immunological test (LEIA)	DG	DPC-Biermann (Siemens)	6.79	60.9
2020-1a	LEIA	immunological test (LEIA)	DG	DPC-Biermann (Siemens)	5.7	58.2
2020-1a	LEIA	immunological test (LEIA)	DG	DPC-Biermann (Siemens)	5.7	42.8
2020-1a	LEIA	immunological test (LEIA)	DG	DPC-Biermann (Siemens)	6.8	55.5
2020-1a	CLIA	immunological test (CLIA)	DG	DPC-Biermann (Siemens)	6.07	61.5
2020-1a	CLIA	immunological test (CLIA)	DG	DPC-Biermann (Siemens)	6.74	64.8
2020-1a	CLIA	immunological test (CLIA)	DG	DPC-Biermann (Siemens)	6.4	69.9
2020-1a	CLIA	immunological test (CLIA)	DG	DPC-Biermann (Siemens)	6.16	61.8
2020-1a	CLIA	immunological test (CLIA)	DG	DPC-Biermann (Siemens)	6	54
2020-1a	CLIA	immunological test (CLIA)	DG	DPC-Biermann (Siemens)	5	62.1
2020-1a	CLIA	immunological test (CLIA)	DG	DPC-Biermann (Siemens)	5.32	72.2
2020-1a	CLIA	immunological test (CLIA)	DG	DPC-Biermann (Siemens)	5.9	61.8
2020-1a	CLIA	immunological test (CLIA)	DG	DPC-Biermann (Siemens)	6.16	54.2
2020-1a	CLIA	immunological test (CLIA)	DG	DPC-Biermann (Siemens)	6.09	57.2
2020-1a	CLIA	immunological test (CLIA)	DG	DPC-Biermann (Siemens)	5.77	56.2
2020-1a	CLIA	immunological test (CLIA)	DG	DPC-Biermann (Siemens)	5.86	52.5
2020-1a	CLIA	immunological test (CLIA)	DG	DPC-Biermann (Siemens)	6.8	70.3
2020-1a	CLIA	immunological test (CLIA)	DG	DPC-Biermann (Siemens)	4.64	63.2
2020-1a	other	other method	DG	DPC-Biermann (Siemens)	7.1	60.1
2020-1a	other	immunological method	DG	DPC-Biermann (Siemens)	4	50.6
2020-1a	other	immunological method	DG	DPC-Biermann (Siemens)	60.4	4.59
2020-1a	CLIA	immunological test (CLIA)	DG	DPC-Biermann (Siemens)	8.11	64.1
2020-1a	CLIA	immunological test (CLIA)	DG	DPC-Biermann (Siemens)	5.41	66.8
2020-1a	CLIA	immunological test (CLIA)	DG	DPC-Biermann (Siemens)	8.17	56.2
2020-1a	CLIA	immunological test (CLIA)	DG	DPC-Biermann (Siemens)	4.72	39.7
2020-1a	other	not specified	DG	DPC-Biermann (Siemens)	478	413
2020-1a	ELISA	immunological test (ELISA)	DG	DPC-Biermann (Siemens)	10	50.6
2020-1a	CLIA	immunological test (CLIA)	other	not specified	6.43	64.2
2020-1a	CLIA	immunological test (CLIA)	other	not specified	4.68	57.4
2020-1a	ELISA	immunological test (ELISA)	other	not specified	9.1	55.8
2020-1a	ELISA	immunological test (ELISA)	other	not specified	6.5	65.5
2020-1a	ELISA	immunological test (ELISA)	other	not specified	19.5	78.5
2020-1a	other	other method	other	not specified	6.27	61.6
2020-1b	CLIA	immunological test (CLIA)	BE	Beckmann Coulter	8.74	44.3
2020-1b	CLIA	immunological test (CLIA)	BE	Beckmann Coulter	8.5	44.1
2020-1b	CLIA	immunological test (CLIA)	BE	Beckmann Coulter	9.9	51
2020-1b	CLIA	immunological test (CLIA)	BE	Beckmann Coulter	48.9	8.7
2020-1b	CLIA	immunological test (CLIA)	BE	Beckmann Coulter	8.6	43.9
2020-1b	ELISA	immunological test (ELISA)	BE	Beckmann Coulter	5	30
2020-1b	CLIA	immunological test (CLIA)	DG	DPC-Biermann (Siemens)	10000	52700
2020-1b	CLIA	immunological test (CLIA)	DG	DPC-Biermann (Siemens)	11.2	51.9
2020-1b	LEIA	immunological test (LEIA)	DG	DPC-Biermann (Siemens)	9.1	50.2
2020-1b	CLIA	immunological test (CLIA)	DG	DPC-Biermann (Siemens)	9.4	56.3
2020-1b	CLIA	immunological test (CLIA)	DG	DPC-Biermann (Siemens)	9.5	50
2020-1b	CLIA	immunological test (CLIA)	DG	DPC-Biermann (Siemens)	8.4	47.6
2020-1b	CLIA	immunological test (CLIA)	DG	DPC-Biermann (Siemens)	8.3	44
2020-1b	CLIA	immunological test (CLIA)	DG	DPC-Biermann (Siemens)	9.7	48.6
2020-1b	CLIA	immunological test (CLIA)	DG	DPC-Biermann (Siemens)	9.13	48.3
2020-1b	CLIA	immunological test (CLIA)	DG	DPC-Biermann (Siemens)	8.61	47.9
2020-1b	CLIA	immunological test (CLIA)	DG	DPC-Biermann (Siemens)	9.9	50.3
2020-1b	CLIA	immunological test (CLIA)	DG	DPC-Biermann (Siemens)	9.7	51.5
2020-1b	other	immunological method	DG	DPC-Biermann (Siemens)	8.42	46
2020-1b	CLIA	immunological test (CLIA)	DG	DPC-Biermann (Siemens)	50.1	9.16
2020-1b	CLIA	immunological test (CLIA)	DG	DPC-Biermann (Siemens)	9.19	52.8
2020-1b	CLIA	immunological test (CLIA)	DG	DPC-Biermann (Siemens)	8.9	52.6
2020-1b	other	immunological method	IB	IBL International	18.3	56.6
2020-1b	ELISA	immunological test (ELISA)	IB	IBL International	11.3	55.7
2020-1b	other	other method	other	not specified	10.6	41
2020-1b	CLIA	immunological test (CLIA)	other	not specified	10.4	55.4
2020-1b	ELISA	immunological test (ELISA)	other	not specified	10.3	45.4
2020-1b	ELISA	immunological test (ELISA)	other	not specified	12.7	50.8
2020-1b	ELISA	immunological test (ELISA)	other	not specified	9.68	38.3
2020-2a	CLIA	immunological test (CLIA)	BE	Beckmann Coulter	11.1	33.7
2020-2a	CLIA	immunological test (CLIA)	BE	Beckmann Coulter	11.6	34.5
2020-2a	CLIA	immunological test (CLIA)	BE	Beckmann Coulter	12.1	34.8
2020-2a	other	immunological method	BE	Beckmann Coulter	18.3	40.5
2020-2a	LEIA	immunological test (LEIA)	DG	DPC-Biermann (Siemens)	11.7	31.6
2020-2a	LEIA	immunological test (LEIA)	DG	DPC-Biermann (Siemens)	10.9	28.4
2020-2a	LEIA	immunological test (LEIA)	DG	DPC-Biermann (Siemens)	12.9	34.8
2020-2a	LEIA	immunological test (LEIA)	DG	DPC-Biermann (Siemens)	11.3	31.8
2020-2a	LEIA	immunological test (LEIA)	DG	DPC-Biermann (Siemens)	12.3	33.2
2020-2a	CLIA	immunological test (CLIA)	DG	DPC-Biermann (Siemens)	13	36
2020-2a	CLIA	immunological test (CLIA)	DG	DPC-Biermann (Siemens)	12.6	33
2020-2a	CLIA	immunological test (CLIA)	DG	DPC-Biermann (Siemens)	12.2	34.3
2020-2a	CLIA	immunological test (CLIA)	DG	DPC-Biermann (Siemens)	12.2	31.8
2020-2a	CLIA	immunological test (CLIA)	DG	DPC-Biermann (Siemens)	11.8	35.7
2020-2a	CLIA	immunological test (CLIA)	DG	DPC-Biermann (Siemens)	11.4	30.7
2020-2a	CLIA	immunological test (CLIA)	DG	DPC-Biermann (Siemens)	11.1	29.3
2020-2a	CLIA	immunological test (CLIA)	DG	DPC-Biermann (Siemens)	12	31.4
2020-2a	CLIA	immunological test (CLIA)	DG	DPC-Biermann (Siemens)	14.2	33.7
2020-2a	CLIA	immunological test (CLIA)	DG	DPC-Biermann (Siemens)	11.7	31.9
2020-2a	CLIA	immunological test (CLIA)	DG	DPC-Biermann (Siemens)	12	33.4
2020-2a	CLIA	immunological test (CLIA)	DG	DPC-Biermann (Siemens)	11.7	32.1
2020-2a	CLIA	immunological test (CLIA)	DG	DPC-Biermann (Siemens)	11.8	34.1
2020-2a	other	other method	DG	DPC-Biermann (Siemens)	11.7	30.5
2020-2a	other	immunological method	DG	DPC-Biermann (Siemens)	10.6	28.3
2020-2a	CLIA	immunological test (CLIA)	DG	DPC-Biermann (Siemens)	13.4	37.1
2020-2a	CLIA	immunological test (CLIA)	DG	DPC-Biermann (Siemens)	12.4	34.1
2020-2a	CLIA	immunological test (CLIA)	DG	DPC-Biermann (Siemens)	12.9	34.5
2020-2a	CLIA	immunological test (CLIA)	DG	DPC-Biermann (Siemens)	12	33.2
2020-2a	other	not specified	DG	DPC-Biermann (Siemens)	11.1	31.6
2020-2a	ELISA	immunological test (ELISA)	DG	DPC-Biermann (Siemens)	13.7	38.4
2020-2a	ELISA	immunological test (ELISA)	other	not specified	13.1	36.7
2020-2a	other	other method	other	not specified	13	39.6
2020-2b	CLIA	immunological test (CLIA)	BE	Beckmann Coulter	20.9	85.3
2020-2b	CLIA	immunological test (CLIA)	BE	Beckmann Coulter	21.1	83.3
2020-2b	CLIA	immunological test (CLIA)	BE	Beckmann Coulter	20	78
2020-2b	CLIA	immunological test (CLIA)	BE	Beckmann Coulter	19.2	79.7
2020-2b	CLIA	immunological test (CLIA)	BE	Beckmann Coulter	20.1	83.5
2020-2b	CLIA	immunological test (CLIA)	BE	Beckmann Coulter	19.4	79.7
2020-2b	ELISA	immunological test (ELISA)	BE	Beckmann Coulter	24.8	93.5
2020-2b	CLIA	immunological test (CLIA)	DG	DPC-Biermann (Siemens)	24300	91800
2020-2b	CLIA	immunological test (CLIA)	DG	DPC-Biermann (Siemens)	20.3	96
2020-2b	CLIA	immunological test (CLIA)	DG	DPC-Biermann (Siemens)	21	88
2020-2b	CLIA	immunological test (CLIA)	DG	DPC-Biermann (Siemens)	19.8	84
2020-2b	CLIA	immunological test (CLIA)	DG	DPC-Biermann (Siemens)	24.2	87.6
2020-2b	CLIA	immunological test (CLIA)	DG	DPC-Biermann (Siemens)	22	89
2020-2b	CLIA	immunological test (CLIA)	DG	DPC-Biermann (Siemens)	25.7	93.3
2020-2b	CLIA	immunological test (CLIA)	DG	DPC-Biermann (Siemens)	22.3	85.4
2020-2b	CLIA	immunological test (CLIA)	DG	DPC-Biermann (Siemens)	17.3	65.9
2020-2b	CLIA	immunological test (CLIA)	DG	DPC-Biermann (Siemens)	23.5	93.3
2020-2b	CLIA	immunological test (CLIA)	DG	DPC-Biermann (Siemens)	21.8	94.1
2020-2b	other	immunological method	DG	DPC-Biermann (Siemens)	19.9	83.8
2020-2b	other	immunological method	DG	DPC-Biermann (Siemens)	21.8	92.8
2020-2b	CLIA	immunological test (CLIA)	DG	DPC-Biermann (Siemens)	21.9	92.6
2020-2b	CLIA	immunological test (CLIA)	DG	DPC-Biermann (Siemens)	21.6	91.9
2020-2b	CLIA	immunological test (CLIA)	DG	DPC-Biermann (Siemens)	22.2	91.8
2020-2b	other	immunological method	IB	IBL International	26.9	62.4
2020-2b	ELISA	immunological test (ELISA)	IB	IBL International	23.9	80
2020-2b	CLIA	immunological test (CLIA)	other	not specified	23.5	88.1
2020-2b	ELISA	immunological test (ELISA)	other	not specified	32.3	98.1
2020-2b	ELISA	immunological test (ELISA)	other	not specified	19.4	70.7
2020-2b	CLIA	immunological test (CLIA)	other	not specified	18.5	76.2
2021-1	CLIA	immunological test (CLIA)	BE	Beckmann Coulter	9.06	21.9
2021-1	CLIA	immunological test (CLIA)	BE	Beckmann Coulter	9.14	24.4
2021-1	CLIA	immunological test (CLIA)	BE	Beckmann Coulter	19	7.59
2021-1	CLIA	immunological test (CLIA)	BE	Beckmann Coulter	8.4	20.8
2021-1	CLIA	immunological test (CLIA)	BE	Beckmann Coulter	9	22
2021-1	CLIA	immunological test (CLIA)	BE	Beckmann Coulter	8.61	20.9
2021-1	CLIA	immunological test (CLIA)	BE	Beckmann Coulter	8.96	21.3
2021-1	CLIA	immunological test (CLIA)	BE	Beckmann Coulter	8.82	21.3
2021-1	other	immunological method	BE	Beckmann Coulter	13.2	22.6
2021-1	other	immunological method	DG	DPC-Biermann (Siemens)	9	23
2021-1	CLIA	immunological test (CLIA)	DG	DPC-Biermann (Siemens)	10.5	24.8
2021-1	LEIA	immunological test (LEIA)	DG	DPC-Biermann (Siemens)	10.2	24
2021-1	LEIA	immunological test (LEIA)	DG	DPC-Biermann (Siemens)	9.9	22.4
2021-1	LEIA	immunological test (LEIA)	DG	DPC-Biermann (Siemens)	9.5	24.3
2021-1	LEIA	immunological test (LEIA)	DG	DPC-Biermann (Siemens)	10.4	21
2021-1	LEIA	immunological test (LEIA)	DG	DPC-Biermann (Siemens)	9.1	23.4
2021-1	LEIA	immunological test (LEIA)	DG	DPC-Biermann (Siemens)	11.9	25.7
2021-1	LEIA	immunological test (LEIA)	DG	DPC-Biermann (Siemens)	11.6	22.5
2021-1	LEIA	immunological test (LEIA)	DG	DPC-Biermann (Siemens)	11.7	20
2021-1	LEIA	immunological test (LEIA)	DG	DPC-Biermann (Siemens)	9.47	22.9
2021-1	LEIA	immunological test (LEIA)	DG	DPC-Biermann (Siemens)	9.3	23.6
2021-1	CLIA	immunological test (CLIA)	DG	DPC-Biermann (Siemens)	10	21
2021-1	CLIA	immunological test (CLIA)	DG	DPC-Biermann (Siemens)	9.44	20.9
2021-1	CLIA	immunological test (CLIA)	DG	DPC-Biermann (Siemens)	11.5	25.6
2021-1	CLIA	immunological test (CLIA)	DG	DPC-Biermann (Siemens)	10.4	22.5
2021-1	CLIA	immunological test (CLIA)	DG	DPC-Biermann (Siemens)	8.78	24.2
2021-1	CLIA	immunological test (CLIA)	DG	DPC-Biermann (Siemens)	9.45	21.3
2021-1	CLIA	immunological test (CLIA)	DG	DPC-Biermann (Siemens)	11.7	24.7
2021-1	CLIA	immunological test (CLIA)	DG	DPC-Biermann (Siemens)	9.4	21.9
2021-1	CLIA	immunological test (CLIA)	DG	DPC-Biermann (Siemens)	8.72	19.6
2021-1	CLIA	immunological test (CLIA)	DG	DPC-Biermann (Siemens)	10.8	23.2
2021-1	CLIA	immunological test (CLIA)	DG	DPC-Biermann (Siemens)	10	24.2
2021-1	CLIA	immunological test (CLIA)	DG	DPC-Biermann (Siemens)	12	16.7
2021-1	CLIA	immunological test (CLIA)	DG	DPC-Biermann (Siemens)	9.52	21.3
2021-1	CLIA	immunological test (CLIA)	DG	DPC-Biermann (Siemens)	11.3	22.9
2021-1	CLIA	immunological test (CLIA)	DG	DPC-Biermann (Siemens)	9.05	19.3
2021-1	CLIA	immunological test (CLIA)	DG	DPC-Biermann (Siemens)	9.8	17.2
2021-1	CLIA	immunological test (CLIA)	DG	DPC-Biermann (Siemens)	9.95	24.9
2021-1	CLIA	immunological test (CLIA)	DG	DPC-Biermann (Siemens)	11.1	22.5
2021-1	CLIA	immunological test (CLIA)	DG	DPC-Biermann (Siemens)	11.1	23.9
2021-1	CLIA	immunological test (CLIA)	DG	DPC-Biermann (Siemens)	10.5	24.9
2021-1	CLIA	immunological test (CLIA)	DG	DPC-Biermann (Siemens)	9.7	18.9
2021-1	CLIA	immunological test (CLIA)	DG	DPC-Biermann (Siemens)	12	24
2021-1	CLIA	immunological test (CLIA)	DG	DPC-Biermann (Siemens)	10.1	22.1
2021-1	CLIA	immunological test (CLIA)	DG	DPC-Biermann (Siemens)	17.7	10.5
2021-1	CLIA	immunological test (CLIA)	DG	DPC-Biermann (Siemens)	10.2	20.5
2021-1	CLIA	immunological test (CLIA)	DG	DPC-Biermann (Siemens)	9.8	24.6
2021-1	CLIA	immunological test (CLIA)	DG	DPC-Biermann (Siemens)	9.08	21.9
2021-1	CLIA	immunological test (CLIA)	DG	DPC-Biermann (Siemens)	10.7	24.8
2021-1	CLIA	immunological test (CLIA)	DG	DPC-Biermann (Siemens)	10.6	20.4
2021-1	CLIA	immunological test (CLIA)	DG	DPC-Biermann (Siemens)	9.7	20.8
2021-1	CLIA	immunological test (CLIA)	DG	DPC-Biermann (Siemens)	9.42	25.2
2021-1	CLIA	immunological test (CLIA)	DG	DPC-Biermann (Siemens)	10.4	23.1
2021-1	CLIA	immunological test (CLIA)	DG	DPC-Biermann (Siemens)	9.61	22.1
2021-1	other	other method	DG	DPC-Biermann (Siemens)	11.8	25.5
2021-1	other	immunological method	DG	DPC-Biermann (Siemens)	9	16
2021-1	other	immunological method	DG	DPC-Biermann (Siemens)	10.5	23.2
2021-1	other	immunological method	DG	DPC-Biermann (Siemens)	10.5	19
2021-1	CLIA	immunological test (CLIA)	DG	DPC-Biermann (Siemens)	11	21.2
2021-1	CLIA	immunological test (CLIA)	DG	DPC-Biermann (Siemens)	9.86	23.8
2021-1	CLIA	immunological test (CLIA)	DG	DPC-Biermann (Siemens)	9.27	21.3
2021-1	CLIA	immunological test (CLIA)	DG	DPC-Biermann (Siemens)	10.4	24.2
2021-1	CLIA	immunological test (CLIA)	DG	DPC-Biermann (Siemens)	10	22.3
2021-1	CLIA	immunological test (CLIA)	DG	DPC-Biermann (Siemens)	10.6	21.3
2021-1	CLIA	immunological test (CLIA)	DG	DPC-Biermann (Siemens)	10.2	23.4
2021-1	CLIA	immunological test (CLIA)	DG	DPC-Biermann (Siemens)	10.9	21
2021-1	CLIA	immunological test (CLIA)	DG	DPC-Biermann (Siemens)	10.2	23.3
2021-1	other	immunological method	IB	IBL International	17.5	28.9
2021-1	ELISA	immunological test (ELISA)	IB	IBL International	13.8	34.1
2021-1	ELISA	immunological test (ELISA)	IB	IBL International	15.7	36.7
2021-1	ELISA	immunological test (ELISA)	IB	IBL International	11.1	28.8
2021-1	other	other method	other	not specified	8.6	25.8
2021-1	CLIA	immunological test (CLIA)	other	not specified	10.6	19.5
2021-1	CLIA	immunological test (CLIA)	other	not specified	10.4	23
2021-1	CLIA	immunological test (CLIA)	other	not specified	9.54	22.4
2021-1	CLIA	immunological test (CLIA)	other	not specified	9.2	23.6
2021-1	CLIA	immunological test (CLIA)	other	not specified	9.49	21.8
2021-1	ELISA	immunological test (ELISA)	other	not specified	7.55	32
2021-1	ELISA	immunological test (ELISA)	other	not specified	9.2	17.2
2021-1	ELISA	immunological test (ELISA)	other	not specified	12	31.4
2021-1	ELISA	immunological test (ELISA)	other	not specified	15.2	29.5
2021-1	ELISA	immunological test (ELISA)	other	not specified	15.1	28.3
2021-1	ELISA	immunological test (ELISA)	other	not specified	9.44	23.8
2021-1	CLIA	immunological test (CLIA)	other	not specified	9.45	21.5
2021-1	other	other method	other	not specified	8.2	19.4
2021-2	CLIA	immunological test (CLIA)	BE	Beckmann Coulter	14.4	57.9
2021-2	CLIA	immunological test (CLIA)	BE	Beckmann Coulter	14.8	69.3
2021-2	CLIA	immunological test (CLIA)	BE	Beckmann Coulter	15.6	62.8
2021-2	CLIA	immunological test (CLIA)	BE	Beckmann Coulter	15	63.2
2021-2	CLIA	immunological test (CLIA)	BE	Beckmann Coulter	15.1	63
2021-2	CLIA	immunological test (CLIA)	BE	Beckmann Coulter	14.2	58.8
2021-2	CLIA	immunological test (CLIA)	BE	Beckmann Coulter	15	63
2021-2	CLIA	immunological test (CLIA)	BE	Beckmann Coulter	13.8	56.6
2021-2	CLIA	immunological test (CLIA)	BE	Beckmann Coulter	14.4	56.7
2021-2	CLIA	immunological test (CLIA)	BE	Beckmann Coulter	14.8	62.8
2021-2	CLIA	immunological test (CLIA)	BE	Beckmann Coulter	15.6	69.3
2021-2	other	immunological method	BE	Beckmann Coulter	14	68.2
2021-2	other	immunological method	DG	DPC-Biermann (Siemens)	14	52
2021-2	CLIA	immunological test (CLIA)	DG	DPC-Biermann (Siemens)	17	67
2021-2	LEIA	immunological test (LEIA)	DG	DPC-Biermann (Siemens)	19.3	74
2021-2	LEIA	immunological test (LEIA)	DG	DPC-Biermann (Siemens)	15.9	68.3
2021-2	LEIA	immunological test (LEIA)	DG	DPC-Biermann (Siemens)	14.4	69.8
2021-2	LEIA	immunological test (LEIA)	DG	DPC-Biermann (Siemens)	17.1	74.2
2021-2	LEIA	immunological test (LEIA)	DG	DPC-Biermann (Siemens)	16.8	71.9
2021-2	LEIA	immunological test (LEIA)	DG	DPC-Biermann (Siemens)	19.4	67.2
2021-2	LEIA	immunological test (LEIA)	DG	DPC-Biermann (Siemens)	16.1	64.9
2021-2	LEIA	immunological test (LEIA)	DG	DPC-Biermann (Siemens)	16.7	68.1
2021-2	CLIA	immunological test (CLIA)	DG	DPC-Biermann (Siemens)	18.3	66.7
2021-2	CLIA	immunological test (CLIA)	DG	DPC-Biermann (Siemens)	15.9	68.3
2021-2	CLIA	immunological test (CLIA)	DG	DPC-Biermann (Siemens)	18.7	67.1
2021-2	CLIA	immunological test (CLIA)	DG	DPC-Biermann (Siemens)	17.1	59.5
2021-2	CLIA	immunological test (CLIA)	DG	DPC-Biermann (Siemens)	15.1	71.2
2021-2	CLIA	immunological test (CLIA)	DG	DPC-Biermann (Siemens)	17.5	64
2021-2	CLIA	immunological test (CLIA)	DG	DPC-Biermann (Siemens)	15.9	71.3
2021-2	CLIA	immunological test (CLIA)	DG	DPC-Biermann (Siemens)	17.4	74.1
2021-2	CLIA	immunological test (CLIA)	DG	DPC-Biermann (Siemens)	18.8	67.5
2021-2	CLIA	immunological test (CLIA)	DG	DPC-Biermann (Siemens)	18.1	68.3
2021-2	CLIA	immunological test (CLIA)	DG	DPC-Biermann (Siemens)	18.5	66.7
2021-2	CLIA	immunological test (CLIA)	DG	DPC-Biermann (Siemens)	19.2	73.4
2021-2	CLIA	immunological test (CLIA)	DG	DPC-Biermann (Siemens)	17.7	67.1
2021-2	CLIA	immunological test (CLIA)	DG	DPC-Biermann (Siemens)	27.5	89.5
2021-2	CLIA	immunological test (CLIA)	DG	DPC-Biermann (Siemens)	18.4	72.6
2021-2	CLIA	immunological test (CLIA)	DG	DPC-Biermann (Siemens)	17.2	70.5
2021-2	CLIA	immunological test (CLIA)	DG	DPC-Biermann (Siemens)	15.4	64.2
2021-2	CLIA	immunological test (CLIA)	DG	DPC-Biermann (Siemens)	18.6	69.7
2021-2	CLIA	immunological test (CLIA)	DG	DPC-Biermann (Siemens)	17.6	62.4
2021-2	CLIA	immunological test (CLIA)	DG	DPC-Biermann (Siemens)	15	70.3
2021-2	CLIA	immunological test (CLIA)	DG	DPC-Biermann (Siemens)	16.4	65.1
2021-2	CLIA	immunological test (CLIA)	DG	DPC-Biermann (Siemens)	17	63.4
2021-2	CLIA	immunological test (CLIA)	DG	DPC-Biermann (Siemens)	18.7	69.5
2021-2	CLIA	immunological test (CLIA)	DG	DPC-Biermann (Siemens)	17.6	65
2021-2	other	other method	DG	DPC-Biermann (Siemens)	14.8	62.5
2021-2	other	immunological method	DG	DPC-Biermann (Siemens)	15.2	64.4
2021-2	other	immunological method	DG	DPC-Biermann (Siemens)	17.6	73.9
2021-2	other	immunological method	DG	DPC-Biermann (Siemens)	17.6	67.9
2021-2	CLIA	immunological test (CLIA)	DG	DPC-Biermann (Siemens)	17.3	74.4
2021-2	CLIA	immunological test (CLIA)	DG	DPC-Biermann (Siemens)	17.3	67.5
2021-2	CLIA	immunological test (CLIA)	DG	DPC-Biermann (Siemens)	16.6	62.3
2021-2	CLIA	immunological test (CLIA)	DG	DPC-Biermann (Siemens)	16.6	59.9
2021-2	CLIA	immunological test (CLIA)	DG	DPC-Biermann (Siemens)	13.5	58.3
2021-2	CLIA	immunological test (CLIA)	DG	DPC-Biermann (Siemens)	18.1	74.8
2021-2	CLIA	immunological test (CLIA)	DG	DPC-Biermann (Siemens)	14.7	54.3
2021-2	CLIA	immunological test (CLIA)	DG	DPC-Biermann (Siemens)	14.4	52.2
2021-2	other	not specified	DG	DPC-Biermann (Siemens)	16	66.9
2021-2	other	immunological method	IB	IBL International	13.1	73.7
2021-2	ELISA	immunological test (ELISA)	IB	IBL International	14.2	77.5
2021-2	ELISA	immunological test (ELISA)	IB	IBL International	16.7	71.4
2021-2	ELISA	immunological test (ELISA)	IB	IBL International	16.4	80
2021-2	ELISA	immunological test (ELISA)	IB	IBL International	18.3	81.1
2021-2	CLIA	immunological test (CLIA)	other	Siemens Medical Solutions Diagnostics	18.2	63.2
2021-2	CLIA	immunological test (CLIA)	other	Siemens Medical Solutions Diagnostics	13.1	50
2021-2	CLIA	immunological test (CLIA)	other	not specified	17.1	66.6
2021-2	CLIA	immunological test (CLIA)	other	not specified	13.2	49
2021-2	CLIA	immunological test (CLIA)	other	not specified	14.8	57.1
2021-2	CLIA	immunological test (CLIA)	other	not specified	13.2	48.1
2021-2	ELISA	immunological test (ELISA)	other	not specified	15.3	57.5
2021-2	ELISA	immunological test (ELISA)	other	not specified	15.6	57.6
2021-2	ELISA	immunological test (ELISA)	other	not specified	13.8	87.5
2021-2	ELISA	immunological test (ELISA)	other	not specified	11.5	74.3
2021-2	other	other method	other	not specified	13.6	55.4
2022-1	CLIA	immunological test (CLIA)	BE	Beckmann Coulter	15.2	27.1
2022-1	CLIA	immunological test (CLIA)	BE	Beckmann Coulter	18.4	30.5
2022-1	CLIA	immunological test (CLIA)	BE	Beckmann Coulter	17.8	30.9
2022-1	CLIA	immunological test (CLIA)	BE	Beckmann Coulter	16.9	30.1
2022-1	CLIA	immunological test (CLIA)	BE	Beckmann Coulter	19.7	33.5
2022-1	CLIA	immunological test (CLIA)	BE	Beckmann Coulter	16	28
2022-1	CLIA	immunological test (CLIA)	BE	Beckmann Coulter	17.8	28.7
2022-1	CLIA	immunological test (CLIA)	BE	Beckmann Coulter	17.6	30.3
2022-1	CLIA	immunological test (CLIA)	BE	Beckmann Coulter	18.7	31.9
2022-1	CLIA	immunological test (CLIA)	BE	Beckmann Coulter	18.3	31
2022-1	other	immunological method	BE	Beckmann Coulter	15.8	21.2
2022-1	LEIA	immunological test (LEIA)	DG	DPC-Biermann (Siemens)	18.1	35.4
2022-1	LEIA	immunological test (LEIA)	DG	DPC-Biermann (Siemens)	17.8	35.7
2022-1	LEIA	immunological test (LEIA)	DG	DPC-Biermann (Siemens)	13.9	33.5
2022-1	LEIA	immunological test (LEIA)	DG	DPC-Biermann (Siemens)	16.9	35.4
2022-1	LEIA	immunological test (LEIA)	DG	DPC-Biermann (Siemens)	16.7	34.4
2022-1	LEIA	immunological test (LEIA)	DG	DPC-Biermann (Siemens)	18.1	35.3
2022-1	LEIA	immunological test (LEIA)	DG	DPC-Biermann (Siemens)	16.4	28.7
2022-1	LEIA	immunological test (LEIA)	DG	DPC-Biermann (Siemens)	14.9	32.7
2022-1	LEIA	immunological test (LEIA)	DG	DPC-Biermann (Siemens)	16.9	32.4
2022-1	LEIA	immunological test (LEIA)	DG	DPC-Biermann (Siemens)	16.1	30.5
2022-1	CLIA	immunological test (CLIA)	DG	DPC-Biermann (Siemens)	18.8	36.4
2022-1	CLIA	immunological test (CLIA)	DG	DPC-Biermann (Siemens)	19.4	35.6
2022-1	CLIA	immunological test (CLIA)	DG	DPC-Biermann (Siemens)	15.9	31.2
2022-1	CLIA	immunological test (CLIA)	DG	DPC-Biermann (Siemens)	15.6	28.7
2022-1	CLIA	immunological test (CLIA)	DG	DPC-Biermann (Siemens)	14.3	32.1
2022-1	CLIA	immunological test (CLIA)	DG	DPC-Biermann (Siemens)	18.3	33.1
2022-1	CLIA	immunological test (CLIA)	DG	DPC-Biermann (Siemens)	17.7	35
2022-1	CLIA	immunological test (CLIA)	DG	DPC-Biermann (Siemens)	17.3	35
2022-1	CLIA	immunological test (CLIA)	DG	DPC-Biermann (Siemens)	18.3	36.5
2022-1	CLIA	immunological test (CLIA)	DG	DPC-Biermann (Siemens)	18.3	31.7
2022-1	CLIA	immunological test (CLIA)	DG	DPC-Biermann (Siemens)	18.4	35.8
2022-1	CLIA	immunological test (CLIA)	DG	DPC-Biermann (Siemens)	19.2	35.6
2022-1	CLIA	immunological test (CLIA)	DG	DPC-Biermann (Siemens)	17	36
2022-1	CLIA	immunological test (CLIA)	DG	DPC-Biermann (Siemens)	16.1	32.8
2022-1	CLIA	immunological test (CLIA)	DG	DPC-Biermann (Siemens)	17	32.9
2022-1	CLIA	immunological test (CLIA)	DG	DPC-Biermann (Siemens)	18.1	30.8
2022-1	CLIA	immunological test (CLIA)	DG	DPC-Biermann (Siemens)	17.4	31.3
2022-1	CLIA	immunological test (CLIA)	DG	DPC-Biermann (Siemens)	15.9	33.4
2022-1	CLIA	immunological test (CLIA)	DG	DPC-Biermann (Siemens)	18.1	30.9
2022-1	CLIA	immunological test (CLIA)	DG	DPC-Biermann (Siemens)	19.3	38
2022-1	CLIA	immunological test (CLIA)	DG	DPC-Biermann (Siemens)	17.3	35.2
2022-1	CLIA	immunological test (CLIA)	DG	DPC-Biermann (Siemens)	17	34.6
2022-1	CLIA	immunological test (CLIA)	DG	DPC-Biermann (Siemens)	18	34
2022-1	CLIA	immunological test (CLIA)	DG	DPC-Biermann (Siemens)	17.6	33.2
2022-1	CLIA	immunological test (CLIA)	DG	DPC-Biermann (Siemens)	15.8	33
2022-1	CLIA	immunological test (CLIA)	DG	DPC-Biermann (Siemens)	18.5	40
2022-1	CLIA	immunological test (CLIA)	DG	DPC-Biermann (Siemens)	18	31.7
2022-1	CLIA	immunological test (CLIA)	DG	DPC-Biermann (Siemens)	16.4	31
2022-1	CLIA	immunological test (CLIA)	DG	DPC-Biermann (Siemens)	15.4	31.5
2022-1	CLIA	immunological test (CLIA)	DG	DPC-Biermann (Siemens)	18.7	33.2
2022-1	CLIA	immunological test (CLIA)	DG	DPC-Biermann (Siemens)	20	35.5
2022-1	CLIA	immunological test (CLIA)	DG	DPC-Biermann (Siemens)	18.6	35.9
2022-1	CLIA	immunological test (CLIA)	DG	DPC-Biermann (Siemens)	16.9	35.6
2022-1	CLIA	immunological test (CLIA)	DG	DPC-Biermann (Siemens)	15.3	33.4
2022-1	CLIA	immunological test (CLIA)	DG	DPC-Biermann (Siemens)	17.4	36.6
2022-1	CLIA	immunological test (CLIA)	DG	DPC-Biermann (Siemens)	19	36.8
2022-1	CLIA	immunological test (CLIA)	DG	DPC-Biermann (Siemens)	16.4	34.5
2022-1	CLIA	immunological test (CLIA)	DG	DPC-Biermann (Siemens)	16	28
2022-1	CLIA	immunological test (CLIA)	DG	DPC-Biermann (Siemens)	15.8	33.2
2022-1	CLIA	immunological test (CLIA)	DG	DPC-Biermann (Siemens)	18.5	34.1
2022-1	other	other method	DG	DPC-Biermann (Siemens)	18.5	34.2
2022-1	other	immunological method	DG	DPC-Biermann (Siemens)	17.2	34.3
2022-1	other	immunological method	DG	DPC-Biermann (Siemens)	16.6	32.4
2022-1	other	immunological method	DG	DPC-Biermann (Siemens)	17.1	34.7
2022-1	CLIA	immunological test (CLIA)	DG	DPC-Biermann (Siemens)	14.6	31.8
2022-1	CLIA	immunological test (CLIA)	DG	DPC-Biermann (Siemens)	20.6	37.1
2022-1	CLIA	immunological test (CLIA)	DG	DPC-Biermann (Siemens)	15.9	33.6
2022-1	CLIA	immunological test (CLIA)	DG	DPC-Biermann (Siemens)	17.2	37.2
2022-1	CLIA	immunological test (CLIA)	DG	DPC-Biermann (Siemens)	17.5	35.9
2022-1	CLIA	immunological test (CLIA)	DG	DPC-Biermann (Siemens)	17.9	33.9
2022-1	CLIA	immunological test (CLIA)	DG	DPC-Biermann (Siemens)	17.3	32.7
2022-1	CLIA	immunological test (CLIA)	DG	DPC-Biermann (Siemens)	16.2	33
2022-1	other	not specified	DG	DPC-Biermann (Siemens)	15.9	34.7
2022-1	other	immunological method	IB	IBL International	12.8	25.1
2022-1	ELISA	immunological test (ELISA)	IB	IBL International	18.9	26.6
2022-1	ELISA	immunological test (ELISA)	IB	IBL International	16.5	33.3
2022-1	ELISA	immunological test (ELISA)	IB	IBL International	21.1	27.1
2022-1	ELISA	immunological test (ELISA)	IB	IBL International	11.8	32.8
2022-1	ELISA	immunological test (ELISA)	IB	IBL International	17.6	37.4
2022-1	ELISA	immunological test (ELISA)	IB	IBL International	12.3	26.1
2022-1	other	immunological method	other	Siemens Medical Solutions Diagnostics	14.6	29.2
2022-1	CLIA	immunological test (CLIA)	other	Siemens Medical Solutions Diagnostics	18.2	31.6
2022-1	CLIA	immunological test (CLIA)	other	Siemens Medical Solutions Diagnostics	16.4	38
2022-1	CLIA	immunological test (CLIA)	other	Siemens Medical Solutions Diagnostics	16.4	35.2
2022-1	CLIA	immunological test (CLIA)	other	Siemens Medical Solutions Diagnostics	18.2	26.4
2022-1	other	other method	other	not specified	21.1	35.1
2022-1	CLIA	immunological test (CLIA)	other	not specified	17.2	26.1
2022-1	CLIA	immunological test (CLIA)	other	not specified	15.2	32.5
2022-1	ELISA	immunological test (ELISA)	other	not specified	24.9	36.1
2022-1	ELISA	immunological test (ELISA)	other	not specified	20.4	31.2
2022-1	ELISA	immunological test (ELISA)	other	not specified	15.8	26.6
2022-1	other	other method	other	not specified	18.7	29.8
2022-2	CLIA	immunological test (CLIA)	BE	Beckmann Coulter	9	14.4
2022-2	CLIA	immunological test (CLIA)	BE	Beckmann Coulter	8.56	13.9
2022-2	CLIA	immunological test (CLIA)	BE	Beckmann Coulter	9.02	14.7
2022-2	CLIA	immunological test (CLIA)	BE	Beckmann Coulter	8.56	16.1
2022-2	CLIA	immunological test (CLIA)	BE	Beckmann Coulter	9.4	14.4
2022-2	CLIA	immunological test (CLIA)	BE	Beckmann Coulter	9.3	16
2022-2	CLIA	immunological test (CLIA)	BE	Beckmann Coulter	11.1	23.1
2022-2	CLIA	immunological test (CLIA)	BE	Beckmann Coulter	8.52	13.6
2022-2	CLIA	immunological test (CLIA)	BE	Beckmann Coulter	8.1	13.5
2022-2	CLIA	immunological test (CLIA)	BE	Beckmann Coulter	8.16	14.4
2022-2	CLIA	immunological test (CLIA)	BE	Beckmann Coulter	10.4	16.8
2022-2	other	immunological method	BE	Beckmann Coulter	10	15
2022-2	other	immunological method	DG	DPC-Biermann (Siemens)	8	14
2022-2	LEIA	immunological test (LEIA)	DG	DPC-Biermann (Siemens)	9.54	16.8
2022-2	LEIA	immunological test (LEIA)	DG	DPC-Biermann (Siemens)	12.7	23.3
2022-2	LEIA	immunological test (LEIA)	DG	DPC-Biermann (Siemens)	8.9	16.5
2022-2	LEIA	immunological test (LEIA)	DG	DPC-Biermann (Siemens)	11.9	18
2022-2	LEIA	immunological test (LEIA)	DG	DPC-Biermann (Siemens)	11	18.8
2022-2	LEIA	immunological test (LEIA)	DG	DPC-Biermann (Siemens)	9.9	19
2022-2	LEIA	immunological test (LEIA)	DG	DPC-Biermann (Siemens)	10.4	15.8
2022-2	CLIA	immunological test (CLIA)	DG	DPC-Biermann (Siemens)	9.83	16.5
2022-2	CLIA	immunological test (CLIA)	DG	DPC-Biermann (Siemens)	11.6	18.6
2022-2	CLIA	immunological test (CLIA)	DG	DPC-Biermann (Siemens)	10.3	18.1
2022-2	CLIA	immunological test (CLIA)	DG	DPC-Biermann (Siemens)	8.52	17.9
2022-2	CLIA	immunological test (CLIA)	DG	DPC-Biermann (Siemens)	10.3	17.1
2022-2	CLIA	immunological test (CLIA)	DG	DPC-Biermann (Siemens)	10.6	17.7
2022-2	CLIA	immunological test (CLIA)	DG	DPC-Biermann (Siemens)	10.1	16.1
2022-2	CLIA	immunological test (CLIA)	DG	DPC-Biermann (Siemens)	11.3	18.1
2022-2	CLIA	immunological test (CLIA)	DG	DPC-Biermann (Siemens)	11.4	16
2022-2	CLIA	immunological test (CLIA)	DG	DPC-Biermann (Siemens)	12.6	20.3
2022-2	CLIA	immunological test (CLIA)	DG	DPC-Biermann (Siemens)	9.82	20.8
2022-2	CLIA	immunological test (CLIA)	DG	DPC-Biermann (Siemens)	9.87	19.6
2022-2	CLIA	immunological test (CLIA)	DG	DPC-Biermann (Siemens)	10.6	18.6
2022-2	CLIA	immunological test (CLIA)	DG	DPC-Biermann (Siemens)	9.8	17
2022-2	CLIA	immunological test (CLIA)	DG	DPC-Biermann (Siemens)	8.96	14.9
2022-2	CLIA	immunological test (CLIA)	DG	DPC-Biermann (Siemens)	10.2	17.3
2022-2	CLIA	immunological test (CLIA)	DG	DPC-Biermann (Siemens)	10.6	18.7
2022-2	CLIA	immunological test (CLIA)	DG	DPC-Biermann (Siemens)	10.1	18.4
2022-2	CLIA	immunological test (CLIA)	DG	DPC-Biermann (Siemens)	9.41	15.9
2022-2	CLIA	immunological test (CLIA)	DG	DPC-Biermann (Siemens)	11	17
2022-2	CLIA	immunological test (CLIA)	DG	DPC-Biermann (Siemens)	9.71	16.4
2022-2	CLIA	immunological test (CLIA)	DG	DPC-Biermann (Siemens)	8.6	17.5
2022-2	CLIA	immunological test (CLIA)	DG	DPC-Biermann (Siemens)	10.4	16.5
2022-2	CLIA	immunological test (CLIA)	DG	DPC-Biermann (Siemens)	11	18.5
2022-2	CLIA	immunological test (CLIA)	DG	DPC-Biermann (Siemens)	11.3	17.4
2022-2	CLIA	immunological test (CLIA)	DG	DPC-Biermann (Siemens)	9.01	15
2022-2	CLIA	immunological test (CLIA)	DG	DPC-Biermann (Siemens)	10.7	17.9
2022-2	CLIA	immunological test (CLIA)	DG	DPC-Biermann (Siemens)	8.7	15.3
2022-2	other	other method	DG	DPC-Biermann (Siemens)	10	16.1
2022-2	other	immunological method	DG	DPC-Biermann (Siemens)	8.8	16.6
2022-2	other	immunological method	DG	DPC-Biermann (Siemens)	11	17.8
2022-2	other	immunological method	DG	DPC-Biermann (Siemens)	11.9	19
2022-2	CLIA	immunological test (CLIA)	DG	DPC-Biermann (Siemens)	9.7	18.2
2022-2	CLIA	immunological test (CLIA)	DG	DPC-Biermann (Siemens)	10.5	17.5
2022-2	CLIA	immunological test (CLIA)	DG	DPC-Biermann (Siemens)	10	16.3
2022-2	CLIA	immunological test (CLIA)	DG	DPC-Biermann (Siemens)	9.67	16.8
2022-2	CLIA	immunological test (CLIA)	DG	DPC-Biermann (Siemens)	10.3	17.9
2022-2	CLIA	immunological test (CLIA)	DG	DPC-Biermann (Siemens)	10.6	17.8
2022-2	other	not specified	DG	DPC-Biermann (Siemens)	10.6	17.7
2022-2	CLIA	immunological test (CLIA)	DG	DPC-Biermann (Siemens)	8.5	14.5
2022-2	other	immunological method	IB	IBL International	8.5	14.5
2022-2	ELISA	immunological test (ELISA)	IB	IBL International	7.2	12.9
2022-2	ELISA	immunological test (ELISA)	IB	IBL International	11.8	20.6
2022-2	ELISA	immunological test (ELISA)	IB	IBL International	11.8	16.1
2022-2	ELISA	immunological test (ELISA)	IB	IBL International	8.3	17.5
2022-2	ELISA	immunological test (ELISA)	IB	IBL International	9.89	14.6
2022-2	CLIA	immunological test (CLIA)	other	Siemens Medical Solutions Diagnostics	9.4	15.9
2022-2	other	immunological method	other	Siemens Medical Solutions Diagnostics	9.07	15.8
2022-2	CLIA	immunological test (CLIA)	other	Siemens Medical Solutions Diagnostics	9.99	14.4
2022-2	CLIA	immunological test (CLIA)	other	Siemens Medical Solutions Diagnostics	8.08	19.2
2022-2	CLIA	immunological test (CLIA)	other	Siemens Medical Solutions Diagnostics	8.6	14.4
2022-2	CLIA	immunological test (CLIA)	other	Siemens Medical Solutions Diagnostics	13	19
2022-2	CLIA	immunological test (CLIA)	other	Siemens Medical Solutions Diagnostics	9.15	14.8
2022-2	CLIA	immunological test (CLIA)	other	not specified	8.4	16.4
2022-2	ELISA	immunological test (ELISA)	other	not specified	11.4	18.4
2022-2	ELISA	immunological test (ELISA)	other	not specified	8.9	15.9
2022-2	other	other method	other	not specified	7.9	14.5
